# Supplementary material for: APOE ε4 influences the widespread TDP-43 pathological subtype in sporadic amyotrophic lateral sclerosis
Source: Acta Neuropathol. 2026 May 15;151(1):57. doi: 10.1007/s00401-026-03029-y (PMC13179199; doi:10.1007/s00401-026-03029-y)
Supplement: Supplementary file 3 — Supplementary file3 (XLSX 21 KB) [file 401_2026_3029_MOESM3_ESM.xlsx]

## Sheet: Supplementary Table 1
Supplementary Table 1. Primary antibodies
Specificity	Clone	Host species	Concentration	Company
pS409/410TDP-43	11-9	Mouse, monoclonal	1:5000	COSMO BIO, Tokyo, Japan
Amyloid β	12B2	Mouse, monoclonal	1:50	Immuno-Biological Laboratories, Fujioka, Japan
Phosphorylated tau	AT8	Mouse, monoclonal	1:200	Thermo Fisher Scientific, Waltham, MA, USA

## Sheet: Supplementary Table2
Supplementary Table 2. The genes in which rare variants were identified.
gene	Number
ANXA11	1
CCNF	3
CHMP2B	1
DNAJC7	1
EWSR1	2
FUS	2
GLE1	1
MATR3	1
NEK1	4
OPTN	3
SETX	1
SQSTM1	1
TAF15	10
TBK1	2

## Sheet: Supplementary Table 3
Supplementary Table 3. Clinical characteristics of APOE ε4 carriers
	No. (%) or median (range)
	All (N=145)	APOEε4 non-carrier (N=116)	APOEε4 carrier (N=29)	odds ratio [95 % CI]	p value
Female	56 (38.6)	45 (38.8)	11 (37.9)	0.96 [0.37-2.39]	1
Age at onset, y	64.6 (34-89)	65 (37-89)	63 (34-86.2)	-	0.76
Age at death, y	70 (45-94)	70 (45-94)	67 (54-87.8)	-	0.46
Survival time, m	25 (4-276)	25.5 (5-276)	20 (4-106)	-	0.20
Entire course, m	36 (7-437)	36 (7-437)	34 (7-228)	-	0.99
Dementia	28 of 88 (25.9)	22 of 72 (30.6)	6 of 16 (37.5)	1.36 [0.36-4.76]	0.57
Bulbar onset	42 of 143 (29.4)	34 of 114 (29.8)	8 of 29 (27.6)	0.90 [0.31-2.37]	1

## Sheet: Supplementary Table 4
Supplementary Table 4. Clinical characteristics of APOE ε2 carriers
	No. (%) or median (range)
	All (N=145)	APOEε2 non-carrier (N=129)	APOEε2 carrier (N=16)	odds ratio [95 % CI]	p value
Female	56 (38.6)	52(40.3)	4(25.0)	0.50 [0.11-1.75]	0.29
Age at onset, y	64.6 (34-89)	64.6(34-89)	64(44-81)		0.71
Age at death, y	70 (45-94)	69.8(45-94)	71.3(45-85.3)		0.81
Survival time, m	25 (4-276)	25(4-276)	27(7-128)		0.7
Entire course, m	36 (7-437)	36(7-439)	50.5(9-180)		0.59
Dementia	28 of 108 (25.9)	24 of 79 (30.4)	4 of 9 (44.4)	1.82 [0.33-9.30]	0.46
Bulbar onset	42 of 143 (29.4)	39 of 127(30.7)	3 of 16 (18.8)	0.52 [0.091-2.06]	0.40

## Sheet: Supplementary Table 5
Supplementary Table 5. Results From the Initial ULSMV Structural Equation Model
Association	standardized factor loadings	p value
Thal Aβ phase
APOE4	0.38	0.000
RV	0.11	0.220
Age at death	0.28	0.000
Entire course	-0.07	0.365
Braak NFT stage
APOE4	-0.08	0.326
Thal Aβ phase	0.26	0.004
RV	0.13	0.146
Age at death	0.41	0.000
Entire course	-0.05	0.576
TDP-43 type2
APOE4	0.27	0.019
Thal Aβ phase	-0.00	0.979
Braak NFT stage	-0.05	0.653
RV	0.16	0.102
Age at death	0.36	0.002
Entire course	-0.14	0.225
RV:rare variant, NFT:neurofibrillary tangles

## Sheet: Supplementary Table 6
Supplementary Table 6. Variable importance of predictors in the random forest (a) analysis
variable	Mean Decrease in Accuracy
Entire course	14.05
APOE4	5.44
RV	3.54
Age at death	3.35
Thal Aβ phase	0.49
Braak NFT stage	0.20
RV:rare variant, NFT:neurofibrillary tangles

## Sheet: Supplementary Table 7
Supplementary Table 7. Variable importance of predictors in the random forest (b) analysis
variable	Mean Decrease in Accuracy
Survival time	24.06
Age at onset	5.96
APOE4	4.29
Braak NFT stage	2.66
Thal Aβ phase	1.40
RV	0.64
RV:rare variant, NFT:neurofibrillary tangles

## Sheet: Supplementary Table 8
Supplementary Table 8. Results From the Initial Bayesian Structural Equation Model, including age of death as endogenous variable
Association	Estimate	posterior interval	standardized factor loadings
Thal Aβ phase
APOE4	0.95*	0.52 - 1.37	0.37
RV	0.35	-0.11 - 0.80	0.13
Braak NFT stage
APOE4	-0.42	-0.88 - 0.04	-0.16
Thal Aβ phase	0.49*	0.27 - 0.71	0.47
RV	0.37	-0.07 - 0.81	0.14
TDP-43 type2
APOE4	0.61*	0.04 - 1.20	0.24
Thal Aβ phase	0.10	-0.14 - 0.34	0.11
Braak NFT stage	0.09	-0.20 - 0.38	0.09
RV	0.42	-0.11 - 0.95	0.16
age at death
APOE4	-3.43	-7.13 - 0.34	-0.15
Thal Aβ phase	1.31	-0.55 - 3.17	0.14
Braak NFT stage	3.46*	1.83 - 5.06	0.39
TDP-43 type2	2.81*	1.03 - 4.70	0.30
RV	-1.87	-5.31 - 1.65	-0.08
RV:rare variant, NFT:neurofibrillary tangles
* estimates whose 95% confidence interval does not cross 0

## Sheet: Supplementary table 9
Supplementary Table 9. Variable importance of predictors in the random forest analysis with age at death as the response variable
variable	%IncMSE
Braak NFT stage	16.73
TDP-43 type2	10.98
Thal Aβ phase	9.48
APOE4	2.44
RV	-3.89
RV:rare variant, NFT:neurofibrillary tangles
